# Supplementary material for: A novel risk model based on the correlation between the expression of basement membrane genes and immune infiltration to predict the invasiveness of pituitary adenomas
Source: Front Endocrinol (Lausanne). 2023 Jan 4;13:1079777. doi: 10.3389/fendo.2022.1079777 (PMC9846255; doi:10.3389/fendo.2022.1079777)
Supplement: Supplementary file 1 [file DataSheet_1.zip › Table S1.xlsx]

## Sheet: Sheet1
Classification	Primer name	Primer sequences （5'-3')
internal reference	H-GAPDH-S	GGAAGCTTGTCATCAATGGAAATC
	H-GAPDH-A	TGATGACCCTTTTGGCTCCC
	H-THBS2-S	TGGGCTGCGACCTCATAGAC
	H-THBS2-A	TGGCAACCCTTCTTGCTTAGA
	H-SDC4-S	GTCCATCCCTTGGTGCCTCT
	H-SDC4-A	TGGACATTGACACCTTGTTGGA
	H-LUM-S	CAACGAACTGGCTGATAGTGGA
	H-LUM-A	GACTGGTTTCTGAGATGCGATT
