# Supplementary material for: A novel risk model based on the correlation between the expression of basement membrane genes and immune infiltration to predict the invasiveness of pituitary adenomas
Source: Front Endocrinol (Lausanne). 2023 Jan 4;13:1079777. doi: 10.3389/fendo.2022.1079777 (PMC9846255; doi:10.3389/fendo.2022.1079777)
Supplement: Supplementary file 1 [file DataSheet_1.zip › Table S2.xlsx]

## Sheet: Sheet1
ONTOLOGY	ID	Description	GeneRatio	BgRatio	pvalue	p.adjust	qvalue	geneID	Count
BP	GO:0050804	modulation of chemical synaptic transmission	24/220	429/18800	2.4977e-10	3.74968e-07	3.24555e-07	22941/794/477/7143/23657/59283/2897/9590/1996/22829/7425/9211/815/152330/3908/793/590/440279/1136/4761/6547/2898/57338/5999	24
BP	GO:0099177	regulation of trans-synaptic signaling	24/220	430/18800	2.61849e-10	3.74968e-07	3.24555e-07	22941/794/477/7143/23657/59283/2897/9590/1996/22829/7425/9211/815/152330/3908/793/590/440279/1136/4761/6547/2898/57338/5999	24
BP	GO:0010817	regulation of hormone levels	23/220	496/18800	2.11893e-08	2.02288e-05	1.75091e-05	2488/174/1113/64377/668/2697/5950/84649/26154/7425/1583/653/2587/54361/590/10202/4826/2516/1734/2922/338557/1081/1908	23
BP	GO:0035637	multicellular organismal signaling	13/220	164/18800	6.99694e-08	5.00981e-05	4.33626e-05	477/2697/7143/59283/6327/6324/6332/3759/3751/492/6547/23704/2898	13
BP	GO:0001654	eye development	19/220	379/18800	1.14671e-07	6.44384e-05	5.57749e-05	3791/668/2697/284217/23657/10218/5950/3725/8842/793/30813/121643/246213/64093/10319/286204/58158/118427/1420	19
BP	GO:0150063	visual system development	19/220	383/18800	1.34997e-07	6.44384e-05	5.57749e-05	3791/668/2697/284217/23657/10218/5950/3725/8842/793/30813/121643/246213/64093/10319/286204/58158/118427/1420	19
BP	GO:0048880	sensory system development	19/220	389/18800	1.71736e-07	7.02644e-05	6.08176e-05	3791/668/2697/284217/23657/10218/5950/3725/8842/793/30813/121643/246213/64093/10319/286204/58158/118427/1420	19
BP	GO:0060249	anatomical structure homeostasis	17/220	319/18800	2.31507e-07	8.28794e-05	7.17366e-05	2488/794/4057/3791/137868/2697/5950/26154/124220/3908/8842/793/492/4117/64116/12/286204	17
BP	GO:0043010	camera-type eye development	17/220	330/18800	3.73296e-07	0.000118791	0.00010282	3791/668/2697/284217/23657/10218/5950/3725/8842/793/30813/121643/246213/10319/286204/58158/1420	17
BP	GO:0050808	synapse organization	19/220	419/18800	5.34401e-07	0.000153053	0.000132475	22941/8404/7143/23657/5100/2239/22829/84966/79012/440279/9499/7058/4747/4761/6547/1006/57633/4744/91752	19
BP	GO:0060047	heart contraction	14/220	247/18800	1.34253e-06	0.000349546	0.000302551	1113/137868/477/2697/6196/6327/6324/3759/121643/492/6547/23704/5999/1908	14
BP	GO:0046660	female sex differentiation	10/220	124/18800	2.00367e-06	0.000472159	0.00040868	2488/174/3791/668/5950/7425/54361/117/7544/2516	10
BP	GO:0003015	heart process	14/220	257/18800	2.14318e-06	0.000472159	0.00040868	1113/137868/477/2697/6196/6327/6324/3759/121643/492/6547/23704/5999/1908	14
BP	GO:0042391	regulation of membrane potential	18/220	425/18800	2.82808e-06	0.000578545	0.000500762	3791/2892/477/2697/2897/131096/6327/6324/6332/90134/3759/3751/1136/6547/23704/2898/64116/5999	18
BP	GO:0042445	hormone metabolic process	13/220	230/18800	3.32819e-06	0.00063107	0.000546225	2488/174/64377/5950/84649/1583/653/54361/590/10202/2516/1734/1081	13
BP	GO:0034765	regulation of ion transmembrane transport	19/220	476/18800	3.52553e-06	0.00063107	0.000546225	1804/54997/477/59283/131096/6327/6324/6332/90134/3759/3751/154043/23704/93589/146395/57338/1188/5999/1908	19
BP	GO:0048167	regulation of synaptic plasticity	12/220	198/18800	3.90592e-06	0.000655296	0.000567194	22941/794/7143/7425/815/152330/793/440279/4761/6547/2898/57338	12
BP	GO:0008207	C21-steroid hormone metabolic process	6/220	37/18800	4.11848e-06	0.000655296	0.000567194	2488/174/1583/653/54361/10202	6
BP	GO:0007530	sex determination	5/220	22/18800	4.69472e-06	0.000707668	0.000612525	668/6658/367/54361/2516	5
BP	GO:0046545	development of primary female sexual characteristics	9/220	109/18800	5.40984e-06	0.000774689	0.000670535	2488/174/3791/668/7425/54361/117/7544/2516	9
BP	GO:0001508	action potential	10/220	143/18800	7.2307e-06	0.000975437	0.000844294	477/2697/6327/6324/6332/90134/3759/3751/23704/2898	10
BP	GO:0008016	regulation of heart contraction	12/220	211/18800	7.49288e-06	0.000975437	0.000844294	1113/477/2697/6327/6324/3759/121643/492/6547/23704/5999/1908	12
BP	GO:0007612	learning	10/220	145/18800	8.1782e-06	0.00101836	0.000881449	22941/477/7143/23657/1996/22829/590/4761/6547/57338	10
BP	GO:0060041	retina development in camera-type eye	10/220	149/18800	1.03991e-05	0.00124096	0.00107412	284217/5950/8842/793/30813/121643/246213/10319/286204/58158	10
BP	GO:0035249	synaptic transmission, glutamatergic	8/220	94/18800	1.4533e-05	0.00160332	0.00138776	477/7143/59283/2897/440279/246213/1006/2898	8
BP	GO:0061564	axon development	18/220	479/18800	1.45553e-05	0.00160332	0.00138776	7143/284217/59352/146760/3725/137970/6324/9211/152330/3908/10100/2348/9499/4747/5588/2051/4744/1908	18
BP	GO:0003407	neural retina development	7/220	70/18800	1.75192e-05	0.00185834	0.00160849	8842/793/30813/121643/246213/286204/58158	7
BP	GO:0061337	cardiac conduction	8/220	98/18800	1.97399e-05	0.00199649	0.00172807	477/2697/6327/6324/3759/492/6547/23704	8
BP	GO:0001894	tissue homeostasis	13/220	272/18800	2.02159e-05	0.00199649	0.00172807	2488/4057/3791/2697/5950/26154/124220/3908/8842/4117/64116/12/286204	13
BP	GO:0007411	axon guidance	12/220	234/18800	2.11628e-05	0.00202034	0.00174871	7143/284217/59352/137970/6324/9211/152330/3908/9499/5588/2051/1908	12
BP	GO:0097485	neuron projection guidance	12/220	235/18800	2.20749e-05	0.00203943	0.00176524	7143/284217/59352/137970/6324/9211/152330/3908/9499/5588/2051/1908	12
BP	GO:0007548	sex differentiation	13/220	281/18800	2.84153e-05	0.00254317	0.00220125	2488/174/3791/668/2697/5950/7425/653/367/54361/117/7544/2516	13
BP	GO:0086009	membrane repolarization	6/220	52/18800	3.11613e-05	0.00270442	0.00234082	477/2697/6324/90134/3759/23704	6
BP	GO:0008585	female gonad development	8/220	105/18800	3.26117e-05	0.00274705	0.00237772	2488/174/3791/668/7425/54361/7544/2516	8
BP	GO:0050803	regulation of synapse structure or activity	11/220	215/18800	4.78007e-05	0.00386735	0.0033474	22941/23657/5100/2239/79012/7058/246213/4761/1006/57633/91752	11
BP	GO:0021700	developmental maturation	13/220	296/18800	4.86119e-05	0.00386735	0.0033474	4057/84456/3791/2697/6196/54738/126668/84966/7704/440279/4747/30813/4761	13
BP	GO:0060042	retina morphogenesis in camera-type eye	6/220	57/18800	5.29067e-05	0.00409527	0.00354468	5950/8842/793/30813/121643/286204	6
BP	GO:0051899	membrane depolarization	7/220	84/18800	5.76416e-05	0.00423542	0.00366599	3791/477/2697/6327/6324/6332/3759	7
BP	GO:0086010	membrane depolarization during action potential	5/220	36/18800	5.88183e-05	0.00423542	0.00366599	477/6327/6324/6332/3759	5
BP	GO:1903522	regulation of blood circulation	12/220	260/18800	5.91539e-05	0.00423542	0.00366599	1113/477/2697/6327/6324/3759/121643/492/6547/23704/5999/1908	12
BP	GO:0031102	neuron projection regeneration	6/220	59/18800	6.44269e-05	0.00450046	0.00389539	7143/146760/3725/2348/4747/5396	6
BP	GO:0006700	C21-steroid hormone biosynthetic process	4/220	20/18800	7.63086e-05	0.00520352	0.00450393	2488/1583/653/54361	4
BP	GO:0010959	regulation of metal ion transport	15/220	403/18800	8.50107e-05	0.00551407	0.00477273	1804/54997/477/6327/7222/6324/815/5319/117/3759/154043/23704/57338/5999/1908	15
BP	GO:0048592	eye morphogenesis	9/220	154/18800	8.53142e-05	0.00551407	0.00477273	3791/668/5950/8842/793/30813/121643/286204/118427	9
BP	GO:0023061	signal release	16/220	451/18800	8.66387e-05	0.00551407	0.00477273	1113/668/2697/5950/26154/7425/815/2587/440279/4826/1136/51760/2922/338557/1081/1908	16
BP	GO:0045137	development of primary sexual characteristics	11/220	231/18800	9.11221e-05	0.00567334	0.00491058	2488/174/3791/668/2697/7425/367/54361/117/7544/2516	11
BP	GO:0042446	hormone biosynthetic process	6/220	65/18800	0.000111419	0.00674916	0.00584177	2488/64377/1583/653/54361/1734	6
BP	GO:0086012	membrane depolarization during cardiac muscle cell action potential	4/220	22/18800	0.000113114	0.00674916	0.00584177	477/6327/6324/3759	4
BP	GO:0007178	transmembrane receptor protein serine/threonine kinase signaling pathway	14/220	368/18800	0.000116635	0.00681722	0.00590067	2488/174/2719/3791/25805/3397/8287/3725/164656/653/79674/54829/2348/286204	14
BP	GO:0050806	positive regulation of synaptic transmission	9/220	161/18800	0.000119891	0.00686736	0.00594407	22941/794/7143/59283/9211/3908/793/6547/2898	9
BP	GO:0046879	hormone secretion	12/220	281/18800	0.000123652	0.00694393	0.00601034	1113/668/2697/5950/26154/7425/2587/4826/2922/338557/1081/1908	12
BP	GO:0009914	hormone transport	12/220	290/18800	0.00016592	0.00913838	0.00790977	1113/668/2697/5950/26154/7425/2587/4826/2922/338557/1081/1908	12
BP	GO:0060371	regulation of atrial cardiac muscle cell membrane depolarization	3/220	10/18800	0.000178528	0.00964727	0.00835023	2697/6327/6324	3
BP	GO:0050807	regulation of synapse organization	10/220	209/18800	0.00018274	0.009692	0.00838895	22941/23657/5100/2239/79012/7058/4761/1006/57633/91752	10
BP	GO:0034754	cellular hormone metabolic process	8/220	137/18800	0.000212458	0.0108668	0.00940581	2488/174/5950/84649/1583/653/54361/10202	8
BP	GO:0019226	transmission of nerve impulse	6/220	73/18800	0.000212479	0.0108668	0.00940581	7143/59283/6324/6332/3751/2898	6
BP	GO:0086003	cardiac muscle cell contraction	6/220	75/18800	0.000246509	0.012386	0.0107208	477/2697/6327/6324/3759/23704	6
BP	GO:0035640	exploration behavior	4/220	27/18800	0.000259219	0.0128	0.0110791	477/7143/2571/57338	4
BP	GO:0030324	lung development	9/220	179/18800	0.000265851	0.012905	0.01117	2719/1116/3290/3791/284217/23657/5950/26154/10551	9
BP	GO:1904062	regulation of cation transmembrane transport	13/220	352/18800	0.000272226	0.0129942	0.0112472	1804/54997/477/59283/6327/6324/3759/154043/23704/146395/57338/5999/1908	13
BP	GO:0086001	cardiac muscle cell action potential	6/220	77/18800	0.000284686	0.0133662	0.0115692	477/2697/6327/6324/3759/23704	6
BP	GO:0007611	learning or memory	11/220	264/18800	0.000291936	0.0134856	0.0116725	22941/477/7143/23657/1996/22829/793/590/4761/6547/57338	11
BP	GO:0090596	sensory organ morphogenesis	11/220	266/18800	0.000311336	0.0140074	0.0121242	3791/668/5950/8842/793/30813/121643/1301/5396/286204/118427	11
BP	GO:0030323	respiratory tube development	9/220	183/18800	0.000313015	0.0140074	0.0121242	2719/1116/3290/3791/284217/23657/5950/26154/10551	9
BP	GO:0034650	cortisol metabolic process	3/220	12/18800	0.000321682	0.0141738	0.0122682	1583/653/54361	3
BP	GO:0008406	gonad development	10/220	226/18800	0.000342091	0.0145478	0.0125919	2488/174/3791/668/2697/7425/367/54361/7544/2516	10
BP	GO:0031103	axon regeneration	5/220	52/18800	0.000348372	0.0145478	0.0125919	7143/146760/3725/2348/4747	5
BP	GO:0006029	proteoglycan metabolic process	6/220	80/18800	0.000350488	0.0145478	0.0125919	64377/89792/9951/90161/1301/64579	6
BP	GO:0008306	associative learning	6/220	80/18800	0.000350488	0.0145478	0.0125919	22941/477/7143/23657/1996/4761	6
BP	GO:0031099	regeneration	9/220	188/18800	0.000381502	0.0156089	0.0135103	2697/7143/59352/146760/3725/1996/2348/4747/5396	9
BP	GO:0046883	regulation of hormone secretion	10/220	231/18800	0.000406623	0.0160988	0.0139344	1113/668/2697/5950/26154/2587/4826/2922/338557/1908	10
BP	GO:0048599	oocyte development	5/220	54/18800	0.000415961	0.0160988	0.0139344	668/6196/126668/54361/7544	5
BP	GO:0051703	biological process involved in intraspecies interaction between organisms	5/220	54/18800	0.000415961	0.0160988	0.0139344	22941/4057/22829/2571/2922	5
BP	GO:0086002	cardiac muscle cell action potential involved in contraction	5/220	54/18800	0.000415961	0.0160988	0.0139344	2697/6327/6324/3759/23704	5
BP	GO:0055074	calcium ion homeostasis	15/220	468/18800	0.000426445	0.0162845	0.0140951	794/3791/477/7222/5319/2587/793/117/10563/492/6547/2898/338557/57338/1908	15
BP	GO:0050886	endocrine process	6/220	85/18800	0.000486014	0.018315	0.0158527	668/2697/6196/2587/1081/1908	6
BP	GO:0001541	ovarian follicle development	5/220	57/18800	0.000535313	0.0199109	0.0172339	2488/3791/668/7425/7544	5
BP	GO:0001667	ameboidal-type cell migration	15/220	480/18800	0.000554404	0.0201003	0.0173979	4163/2719/3791/3397/2697/55698/6385/9590/3725/2260/2348/10563/4223/286204/1908	15
BP	GO:0007409	axonogenesis	14/220	430/18800	0.000566951	0.0201003	0.0173979	7143/284217/59352/137970/6324/9211/152330/3908/9499/4747/5588/2051/4744/1908	14
BP	GO:0009994	oocyte differentiation	5/220	58/18800	0.000580301	0.0201003	0.0173979	668/6196/126668/54361/7544	5
BP	GO:2000649	regulation of sodium ion transmembrane transporter activity	5/220	58/18800	0.000580301	0.0201003	0.0173979	54997/477/6327/6324/154043	5
BP	GO:0046887	positive regulation of hormone secretion	7/220	122/18800	0.000586405	0.0201003	0.0173979	668/5950/2587/4826/2922/338557/1908	7
BP	GO:0048593	camera-type eye morphogenesis	7/220	122/18800	0.000586405	0.0201003	0.0173979	3791/5950/8842/793/30813/121643/286204	7
BP	GO:0042886	amide transport	11/220	287/18800	0.000589534	0.0201003	0.0173979	1113/2697/23657/5950/26154/7425/2348/4826/2922/338557/1908	11
BP	GO:0006704	glucocorticoid biosynthetic process	3/220	15/18800	0.000648257	0.0215885	0.018686	1583/653/54361	3
BP	GO:0099509	regulation of presynaptic cytosolic calcium ion concentration	3/220	15/18800	0.000648257	0.0215885	0.018686	794/793/492	3
BP	GO:0060541	respiratory system development	9/220	203/18800	0.000664676	0.0218808	0.018939	2719/1116/3290/3791/284217/23657/5950/26154/10551	9
BP	GO:0098656	anion transmembrane transport	10/220	247/18800	0.000684877	0.0222896	0.0192929	477/2697/63982/23657/11095/2348/115019/246213/64116/5999	10
BP	GO:0006835	dicarboxylic acid transport	6/220	91/18800	0.000698989	0.0224933	0.0194692	477/2697/23657/2348/115019/246213	6
BP	GO:0015833	peptide transport	10/220	249/18800	0.000728681	0.0231882	0.0200707	1113/2697/23657/5950/26154/7425/4826/2922/338557/1908	10
BP	GO:0072503	cellular divalent inorganic cation homeostasis	15/220	494/18800	0.000743906	0.0234126	0.0202649	794/477/7222/5319/2587/793/117/10563/492/6547/2898/338557/64116/57338/1908	15
BP	GO:0032274	gonadotropin secretion	3/220	16/18800	0.000790992	0.0243591	0.0210842	668/2697/1081	3
BP	GO:0035641	locomotory exploration behavior	3/220	16/18800	0.000790992	0.0243591	0.0210842	477/7143/2571	3
BP	GO:0051047	positive regulation of secretion	11/220	300/18800	0.000848512	0.0258525	0.0223768	668/5950/6385/5874/5617/5319/2587/4826/2922/338557/1908	11
BP	GO:0003012	muscle system process	14/220	449/18800	0.00086296	0.026016	0.0225182	1113/477/2697/6327/7222/6324/6332/3759/9499/1136/6547/23704/5999/1908	14
BP	GO:0006936	muscle contraction	12/220	349/18800	0.000873574	0.0260616	0.0225577	1113/477/2697/6327/6324/6332/3759/9499/1136/6547/23704/1908	12
BP	GO:0060078	regulation of postsynaptic membrane potential	7/220	131/18800	0.000894443	0.0264091	0.0228585	2892/2897/3751/1136/6547/2898/5999	7
BP	GO:0007158	neuron cell-cell adhesion	3/220	17/18800	0.000952233	0.0275474	0.0238438	7143/22829/152330	3
BP	GO:0055119	relaxation of cardiac muscle	3/220	17/18800	0.000952233	0.0275474	0.0238438	1113/477/3759	3
BP	GO:0030048	actin filament-based movement	7/220	133/18800	0.000977652	0.028	0.0242355	477/2697/55930/6327/6324/3759/23704	7
BP	GO:0050890	cognition	11/220	306/18800	0.000996517	0.0281006	0.0243226	22941/477/7143/23657/1996/22829/793/590/4761/6547/57338	11
BP	GO:0006874	cellular calcium ion homeostasis	14/220	456/18800	0.00100079	0.0281006	0.0243226	794/477/7222/5319/2587/793/117/10563/492/6547/2898/338557/57338/1908	14
BP	GO:0051480	regulation of cytosolic calcium ion concentration	12/220	356/18800	0.00103645	0.0288194	0.0249448	794/477/7222/5319/2587/793/117/10563/492/6547/338557/57338	12
BP	GO:0007601	visual perception	9/220	217/18800	0.00106554	0.029139	0.0252214	5950/30813/1301/2070/93589/10319/286204/1420/4060	9
BP	GO:0045823	positive regulation of heart contraction	4/220	39/18800	0.00108864	0.029139	0.0252214	1113/477/5999/1908	4
BP	GO:0060306	regulation of membrane repolarization	4/220	39/18800	0.00108864	0.029139	0.0252214	2697/6324/3759/23704	4
BP	GO:0086091	regulation of heart rate by cardiac conduction	4/220	39/18800	0.00108864	0.029139	0.0252214	6327/6324/3759/23704	4
BP	GO:1902305	regulation of sodium ion transmembrane transport	5/220	67/18800	0.00112344	0.0297919	0.0257865	54997/477/6327/6324/154043	5
BP	GO:0071805	potassium ion transmembrane transport	9/220	219/18800	0.00113611	0.0298517	0.0258382	1804/477/131096/90134/3759/3751/23704/5999/1908	9
BP	GO:0035725	sodium ion transmembrane transport	8/220	177/18800	0.0011628	0.0299355	0.0259108	54997/477/6327/6324/6332/10786/6547/154043	8
BP	GO:0015711	organic anion transport	12/220	361/18800	0.00116765	0.0299355	0.0259108	762/477/2697/23657/5319/28965/2348/115019/10786/246213/64116/5999	12
BP	GO:0099622	cardiac muscle cell membrane repolarization	4/220	40/18800	0.00119862	0.0299355	0.0259108	2697/6324/3759/23704	4
BP	GO:1903524	positive regulation of blood circulation	4/220	40/18800	0.00119862	0.0299355	0.0259108	1113/477/5999/1908	4
BP	GO:0006941	striated muscle contraction	8/220	178/18800	0.00120551	0.0299355	0.0259108	1113/477/2697/6327/6324/3759/6547/23704	8
BP	GO:0050953	sensory perception of light stimulus	9/220	221/18800	0.00121043	0.0299355	0.0259108	5950/30813/1301/2070/93589/10319/286204/1420/4060	9
BP	GO:0060048	cardiac muscle contraction	7/220	138/18800	0.00121247	0.0299355	0.0259108	1113/477/2697/6327/6324/3759/23704	7
BP	GO:0090287	regulation of cellular response to growth factor stimulus	11/220	314/18800	0.00122649	0.0300227	0.0259863	2719/3791/25805/164656/2260/54361/79674/54829/2348/10563/286204	11
BP	GO:0120178	steroid hormone biosynthetic process	4/220	41/18800	0.00131615	0.0319445	0.0276497	2488/1583/653/54361	4
BP	GO:0070252	actin-mediated cell contraction	6/220	103/18800	0.00133547	0.032141	0.0278198	477/2697/6327/6324/3759/23704	6
BP	GO:0051966	regulation of synaptic transmission, glutamatergic	5/220	70/18800	0.00136863	0.0326648	0.0282731	477/7143/59283/2897/2898	5
BP	GO:0015698	inorganic anion transport	8/220	182/18800	0.00138907	0.0328785	0.0284582	63982/11095/5593/115019/10786/144453/64116/1188	8
BP	GO:0019218	regulation of steroid metabolic process	6/220	104/18800	0.00140364	0.032951	0.0285209	2488/84649/653/54361/2516/1081	6
BP	GO:0002027	regulation of heart rate	6/220	105/18800	0.00147444	0.0343316	0.0297159	6327/6324/3759/23704/5999/1908	6
BP	GO:1903532	positive regulation of secretion by cell	10/220	274/18800	0.0015001	0.0346476	0.0299893	668/5950/6385/5874/5319/2587/4826/2922/338557/1908	10
BP	GO:0008202	steroid metabolic process	11/220	323/18800	0.00153572	0.0351865	0.0304558	2488/174/3290/11001/84649/1583/653/54361/10202/2516/1081	11
BP	GO:0050810	regulation of steroid biosynthetic process	5/220	72/18800	0.00155266	0.0352922	0.0305473	2488/653/54361/2516/1081	5
BP	GO:0098742	cell-cell adhesion via plasma-membrane adhesion molecules	10/220	279/18800	0.00171451	0.0386642	0.033466	8404/5100/2239/1010/137970/152330/84966/9499/1006/286204	10
BP	GO:0060562	epithelial tube morphogenesis	11/220	328/18800	0.00173343	0.0387855	0.033571	2719/3791/2697/284217/6385/653/367/54361/57619/2348/121643	11
BP	GO:0140115	export across plasma membrane	5/220	74/18800	0.00175426	0.0389473	0.033711	477/2697/10786/492/23704	5
BP	GO:0007626	locomotory behavior	8/220	192/18800	0.00194612	0.0427886	0.0370359	22941/477/7143/1996/793/3751/2571/1136	8
BP	GO:0016331	morphogenesis of embryonic epithelium	7/220	150/18800	0.00195716	0.0427886	0.0370359	6385/5100/653/367/54361/57619/2348	7
BP	GO:0035235	ionotropic glutamate receptor signaling pathway	3/220	22/18800	0.00206556	0.0441476	0.0382121	2892/2897/2898	3
BP	GO:1902644	tertiary alcohol metabolic process	3/220	22/18800	0.00206556	0.0441476	0.0382121	1583/653/54361	3
BP	GO:1990806	ligand-gated ion channel signaling pathway	3/220	22/18800	0.00206556	0.0441476	0.0382121	2892/2897/2898	3
BP	GO:0003254	regulation of membrane depolarization	4/220	47/18800	0.00219488	0.0465639	0.0403036	3791/2697/6327/6324	4
BP	GO:0006813	potassium ion transport	9/220	243/18800	0.00231778	0.0485241	0.0420003	1804/477/131096/90134/3759/3751/23704/5999/1908	9
BP	GO:0008211	glucocorticoid metabolic process	3/220	23/18800	0.00235505	0.0485241	0.0420003	1583/653/54361	3
BP	GO:0010893	positive regulation of steroid biosynthetic process	3/220	23/18800	0.00235505	0.0485241	0.0420003	2488/54361/1081	3
BP	GO:0098743	cell aggregation	3/220	23/18800	0.00235505	0.0485241	0.0420003	4057/4256/1301	3
CC	GO:0062023	collagen-containing extracellular matrix	20/233	429/19594	2.25715e-07	7.31317e-05	5.93987e-05	8404/2719/158326/7143/4256/284217/10218/284297/2239/11095/3908/54829/7058/6590/64093/1301/10319/12/10085/4060	20
CC	GO:0098978	glutamatergic synapse	16/233	319/19594	1.47976e-06	0.000239721	0.000194705	22941/8404/7143/6457/5100/2239/1996/22829/9211/793/79012/3751/492/1006/2898/146395	16
CC	GO:0034702	ion channel complex	15/233	294/19594	2.57175e-06	0.000277749	0.000225592	1804/2892/59283/6327/7222/6324/6332/3759/3751/1136/144453/93589/2898/1188/118427	15
CC	GO:1902495	transmembrane transporter complex	16/233	377/19594	1.23742e-05	0.000917844	0.000745487	1804/2892/477/59283/6327/7222/6324/6332/3759/3751/1136/144453/93589/2898/1188/118427	16
CC	GO:0034703	cation channel complex	12/233	221/19594	1.41643e-05	0.000917844	0.000745487	1804/2892/59283/6327/7222/6324/6332/3759/3751/93589/2898/118427	12
CC	GO:0098688	parallel fiber to Purkinje cell synapse	4/233	15/19594	2.39967e-05	0.00109898	0.00089261	794/2892/440279/492	4
CC	GO:1990351	transporter complex	16/233	399/19594	2.47856e-05	0.00109898	0.00089261	1804/2892/477/59283/6327/7222/6324/6332/3759/3751/1136/144453/93589/2898/1188/118427	16
CC	GO:0042383	sarcolemma	9/233	131/19594	2.73918e-05	0.00109898	0.00089261	137868/477/59283/6324/3908/28965/3759/9499/6547	9
CC	GO:0060076	excitatory synapse	6/233	51/19594	3.05273e-05	0.00109898	0.00089261	794/2892/22829/440279/492/246213	6
CC	GO:0031225	anchored component of membrane	10/233	169/19594	3.57893e-05	0.00115957	0.000941824	2719/762/5874/146760/2239/152330/84966/130576/2348/4978	10
CC	GO:0043679	axon terminus	8/233	113/19594	6.20809e-05	0.00182856	0.00148519	794/793/440279/2571/246213/6547/1006/2898	8
CC	GO:0043025	neuronal cell body	17/233	482/19594	6.90701e-05	0.00186489	0.0015147	22941/477/146760/9590/1996/6324/7425/793/3759/3751/9499/57795/1136/246213/6547/2898/91752	17
CC	GO:0098984	neuron to neuron synapse	14/233	347/19594	7.50378e-05	0.00187017	0.00151898	22941/59283/6457/79870/22829/815/793/3751/57554/1136/6547/2898/4744/146395	14
CC	GO:0098793	presynapse	17/233	492/19594	8.86868e-05	0.00198973	0.00161609	22941/794/6457/5100/5874/22829/84966/793/440279/2571/4747/492/246213/6547/1006/2898/91752	17
CC	GO:0046658	anchored component of plasma membrane	6/233	62/19594	9.3457e-05	0.00198973	0.00161609	2719/762/146760/2239/84966/2348	6
CC	GO:0150034	distal axon	12/233	270/19594	9.94847e-05	0.00198973	0.00161609	22941/794/1996/793/440279/2571/4747/246213/6547/1006/2898/91752	12
CC	GO:0016324	apical plasma membrane	14/233	358/19594	0.000104399	0.00198973	0.00161609	22941/762/2697/5874/57619/8842/2348/5593/115019/10786/154043/23704/64116/286204	14
CC	GO:0014069	postsynaptic density	13/233	318/19594	0.000118869	0.00213965	0.00173786	22941/59283/6457/79870/22829/815/3751/57554/1136/6547/2898/4744/146395	13
CC	GO:0032279	asymmetric synapse	13/233	323/19594	0.000138744	0.00236595	0.00192166	22941/59283/6457/79870/22829/815/3751/57554/1136/6547/2898/4744/146395	13
CC	GO:0044306	neuron projection terminus	8/233	129/19594	0.000157196	0.0024722	0.00200796	794/793/440279/2571/246213/6547/1006/2898	8
CC	GO:0097060	synaptic membrane	14/233	373/19594	0.000160235	0.0024722	0.00200796	22941/2892/59283/2897/5100/22829/84966/440279/3751/1136/492/1006/2898/146395	14
CC	GO:0045177	apical part of cell	15/233	424/19594	0.000179024	0.00263654	0.00214144	22941/762/2697/23657/5874/57619/8842/2348/5593/115019/10786/154043/23704/64116/286204	15
CC	GO:0043197	dendritic spine	9/233	172/19594	0.00022346	0.00294537	0.00239227	22941/2892/477/815/793/3759/3751/6547/91752	9
CC	GO:0044309	neuron spine	9/233	173/19594	0.000233327	0.00294537	0.00239227	22941/2892/477/815/793/3759/3751/6547/91752	9
CC	GO:0099572	postsynaptic specialization	13/233	341/19594	0.000235851	0.00294537	0.00239227	22941/59283/6457/79870/22829/815/3751/57554/1136/6547/2898/4744/146395	13
CC	GO:0034706	sodium channel complex	4/233	26/19594	0.000237155	0.00294537	0.00239227	6327/6324/6332/2898	4
CC	GO:0005796	Golgi lumen	7/233	104/19594	0.000245447	0.00294537	0.00239227	2719/6385/2239/143662/54361/1081/4060	7
CC	GO:0045211	postsynaptic membrane	11/233	271/19594	0.000419887	0.0048587	0.00394631	22941/2892/59283/2897/5100/22829/84966/3751/1136/2898/146395	11
CC	GO:0031526	brush border membrane	5/233	55/19594	0.000488299	0.00545548	0.00443103	22941/762/23657/2348/10786	5
CC	GO:0005911	cell-cell junction	15/233	497/19594	0.000938663	0.00997642	0.008103	794/477/2697/10397/284217/114800/1010/6324/57619/84966/117/3759/79827/1006/286204	15
CC	GO:0005604	basement membrane	6/233	95/19594	0.000954534	0.00997642	0.008103	158326/284217/3908/7058/64093/10319	6
CC	GO:0001518	voltage-gated sodium channel complex	3/233	17/19594	0.000997894	0.0101037	0.00820637	6327/6324/6332	3
CC	GO:0043083	synaptic cleft	3/233	18/19594	0.00118701	0.0116543	0.0094658	9211/3908/1006	3
CC	GO:0008328	ionotropic glutamate receptor complex	4/233	40/19594	0.00127279	0.0121289	0.00985132	2892/59283/2898/118427	4
CC	GO:0060077	inhibitory synapse	3/233	19/19594	0.00139727	0.0129347	0.0105058	22829/84966/2571	3
CC	GO:0031362	anchored component of external side of plasma membrane	3/233	20/19594	0.0016295	0.0146075	0.0118645	762/84966/2348	3
CC	GO:0098685	Schaffer collateral - CA1 synapse	5/233	72/19594	0.00166814	0.0146075	0.0118645	7143/9590/4747/4744/146395	5
CC	GO:0098878	neurotransmitter receptor complex	4/233	45/19594	0.00198113	0.0168918	0.0137198	2892/59283/2898/118427	4
CC	GO:0043204	perikaryon	7/233	153/19594	0.00240076	0.0199448	0.0161995	146760/1996/6324/3751/246213/6547/2898	7
CC	GO:0043195	terminal bouton	4/233	48/19594	0.00251646	0.0203833	0.0165556	794/793/440279/2898	4
CC	GO:0014704	intercalated disc	4/233	49/19594	0.00271493	0.0214546	0.0174258	477/2697/6324/3759	4
CC	GO:0031233	intrinsic component of external side of plasma membrane	3/233	24/19594	0.00279356	0.0215503	0.0175035	762/84966/2348	3
CC	GO:0030315	T-tubule	4/233	51/19594	0.00314355	0.0236863	0.0192384	477/59283/6324/3759	4
CC	GO:0032281	AMPA glutamate receptor complex	3/233	26/19594	0.00352641	0.0259672	0.0210909	2892/59283/118427	3
CC	GO:0045121	membrane raft	10/233	326/19594	0.00582463	0.0418912	0.0340247	3791/477/2697/7143/6385/146760/79870/117/3751/1136	10
CC	GO:0098857	membrane microdomain	10/233	327/19594	0.00594752	0.0418912	0.0340247	3791/477/2697/7143/6385/146760/79870/117/3751/1136	10
CC	GO:0035580	specific granule lumen	4/233	62/19594	0.00634102	0.0437126	0.035504	4057/1116/57554/6590	4
CC	GO:0097386	glial cell projection	3/233	33/19594	0.00696218	0.0469947	0.0381698	23657/6332/246213	3
CC	GO:0005903	brush border	5/233	102/19594	0.00745946	0.0490527	0.0398413	22941/762/23657/2348/10786	5
CC	GO:0098686	hippocampal mossy fiber to CA3 synapse	3/233	34/19594	0.00756986	0.0490527	0.0398413	22941/793/2898	3
MF	GO:0005216	ion channel activity	20/226	442/18410	5.84627e-07	0.000110993	9.40319e-05	2892/63982/59283/2897/131096/6327/7222/6324/6332/90134/3759/3751/115019/10786/1136/144453/23704/93589/2898/1188	20
MF	GO:0015267	channel activity	21/226	489/18410	7.06526e-07	0.000110993	9.40319e-05	2892/2697/63982/59283/2897/131096/6327/7222/6324/6332/90134/3759/3751/115019/10786/1136/144453/23704/93589/2898/1188	21
MF	GO:0022803	passive transmembrane transporter activity	21/226	490/18410	7.3022e-07	0.000110993	9.40319e-05	2892/2697/63982/59283/2897/131096/6327/7222/6324/6332/90134/3759/3751/115019/10786/1136/144453/23704/93589/2898/1188	21
MF	GO:0022836	gated channel activity	17/226	340/18410	1.09625e-06	0.000124972	0.000105874	2892/63982/59283/2897/131096/6327/6324/6332/90134/3759/3751/10786/1136/23704/93589/2898/1188	17
MF	GO:0046873	metal ion transmembrane transporter activity	18/226	428/18410	6.06045e-06	0.00048232	0.000408614	477/59283/2897/131096/6327/7222/6324/6332/90134/3759/3751/10786/492/6547/23704/93589/2898/64116	18
MF	GO:0005244	voltage-gated ion channel activity	12/226	201/18410	7.40404e-06	0.00048232	0.000408614	59283/131096/6327/6324/6332/90134/3759/3751/10786/23704/93589/1188	12
MF	GO:0022832	voltage-gated channel activity	12/226	201/18410	7.40404e-06	0.00048232	0.000408614	59283/131096/6327/6324/6332/90134/3759/3751/10786/23704/93589/1188	12
MF	GO:0005261	cation channel activity	15/226	345/18410	2.50547e-05	0.00142812	0.00120988	2892/59283/2897/131096/6327/7222/6324/6332/90134/3759/3751/1136/23704/93589/2898	15
MF	GO:0008146	sulfotransferase activity	6/226	52/18410	4.06847e-05	0.00201471	0.00170683	64377/89792/9951/90161/6819/64579	6
MF	GO:0008201	heparin binding	10/226	168/18410	4.41823e-05	0.00201471	0.00170683	4057/59352/146760/11095/2260/10563/7058/64093/1301/9388	10
MF	GO:0016782	transferase activity, transferring sulphur-containing groups	6/226	69/18410	0.000201433	0.00835033	0.00707427	64377/89792/9951/90161/6819/64579	6
MF	GO:0005272	sodium channel activity	5/226	46/18410	0.000242636	0.00922017	0.00781118	2897/6327/6324/6332/2898	5
MF	GO:0005201	extracellular matrix structural constituent	9/226	172/18410	0.000281076	0.00985929	0.00835263	1116/4256/284217/3908/54829/7058/1301/10085/4060	9
MF	GO:0099186	structural constituent of postsynapse	3/226	13/18410	0.000476733	0.0146091	0.0123766	22941/4747/4744	3
MF	GO:1901681	sulfur compound binding	11/226	267/18410	0.000480562	0.0146091	0.0123766	4057/59352/89792/146760/11095/2260/10563/7058/64093/1301/9388	11
MF	GO:0015081	sodium ion transmembrane transporter activity	8/226	150/18410	0.000538381	0.0153438	0.0129991	477/2897/6327/6324/6332/10786/6547/2898	8
MF	GO:0015079	potassium ion transmembrane transporter activity	8/226	154/18410	0.000640604	0.0165097	0.0139867	477/2897/131096/90134/3759/3751/23704/2898	8
MF	GO:0005539	glycosaminoglycan binding	10/226	234/18410	0.000651698	0.0165097	0.0139867	4057/59352/146760/11095/2260/10563/7058/64093/1301/9388	10
MF	GO:0005267	potassium channel activity	7/226	121/18410	0.000739773	0.0169815	0.0143864	2897/131096/90134/3759/3751/23704/2898	7
MF	GO:0034483	heparan sulfate sulfotransferase activity	3/226	15/18410	0.000744802	0.0169815	0.0143864	9951/90161/64579	3
MF	GO:0004970	ionotropic glutamate receptor activity	3/226	19/18410	0.00152975	0.0317076	0.0268621	2892/2897/2898	3
MF	GO:0098918	structural constituent of synapse	3/226	19/18410	0.00152975	0.0317076	0.0268621	22941/4747/4744	3
MF	GO:0008509	anion transmembrane transporter activity	11/226	315/18410	0.00183627	0.0364061	0.0308427	2697/63982/23657/11095/28965/115019/10786/144453/246213/64116/1188	11
MF	GO:0022843	voltage-gated cation channel activity	7/226	144/18410	0.00203188	0.0386057	0.0327061	59283/131096/90134/3759/3751/23704/93589	7
MF	GO:1904315	transmitter-gated ion channel activity involved in regulation of postsynaptic membrane potential	4/226	46/18410	0.00240965	0.0439521	0.0372355	2892/2897/1136/2898	4
MF	GO:0015103	inorganic anion transmembrane transporter activity	7/226	151/18410	0.00265492	0.0465632	0.0394476	63982/11095/115019/10786/144453/64116/1188	7
MF	GO:0099094	ligand-gated cation channel activity	6/226	115/18410	0.00296672	0.0480243	0.0406854	2892/2897/90134/3759/1136/2898	6
MF	GO:0099529	neurotransmitter receptor activity involved in regulation of postsynaptic membrane potential	4/226	49/18410	0.0030404	0.0480243	0.0406854	2892/2897/1136/2898	4
MF	GO:0005248	voltage-gated sodium channel activity	3/226	24/18410	0.00305418	0.0480243	0.0406854	6327/6324/6332	3
