# Supplementary material for: A novel risk model based on the correlation between the expression of basement membrane genes and immune infiltration to predict the invasiveness of pituitary adenomas
Source: Front Endocrinol (Lausanne). 2023 Jan 4;13:1079777. doi: 10.3389/fendo.2022.1079777 (PMC9846255; doi:10.3389/fendo.2022.1079777)
Supplement: Supplementary file 1 [file DataSheet_1.zip › Table S3.xlsx]

## Sheet: Sheet1
ID	Description	GeneRatio	BgRatio	pvalue	p.adjust	qvalue	geneID	Count
hsa04512	ECM-receptor interaction	7/104	88/8164	0.000121108	0.0184345	0.0167719	158326/7143/284217/6385/3908/7058/10319	7
hsa04080	Neuroactive ligand-receptor interaction	14/104	362/8164	0.000185271	0.0184345	0.0167719	2488/2892/2897/5617/6751/7425/2587/130576/117/1136/2922/2898/1081/1908	14
hsa05412	Arrhythmogenic right ventricular cardiomyopathy	6/104	77/8164	0.000421654	0.0242345	0.0220488	2697/284217/59283/3908/6547/93589	6
hsa04024	cAMP signaling pathway	10/104	221/8164	0.000487125	0.0242345	0.0220488	2488/2892/477/3725/6751/815/117/492/1081/1908	10
hsa04261	Adrenergic signaling in cardiomyocytes	8/104	150/8164	0.000625861	0.0249093	0.0226628	477/59283/6324/815/6332/492/6547/93589	8
hsa04510	Focal adhesion	9/104	201/8164	0.00101305	0.0335993	0.0305691	3791/7143/284217/3725/3908/93408/8395/7058/10319	9
