# Supplementary material for: A novel risk model based on the correlation between the expression of basement membrane genes and immune infiltration to predict the invasiveness of pituitary adenomas
Source: Front Endocrinol (Lausanne). 2023 Jan 4;13:1079777. doi: 10.3389/fendo.2022.1079777 (PMC9846255; doi:10.3389/fendo.2022.1079777)
Supplement: Supplementary file 1 [file DataSheet_1.zip › Table S4.xlsx]

## Sheet: diffgene
BM genes		DEGs	logFC	P-Value	AveExpr	t	B
ACAN		FSHB	-4.55855	6.67591e-07	7.96244	-5.28487	5.71417
ADAM10		RPS4Y1	-3.29763	0.000141999	7.85653	-3.94657	0.862113
ADAM17		IL13RA2	-3.28236	2.80583e-05	7.9562	-4.37705	2.32103
ADAM9		DPP6	-2.65859	5.36955e-08	7.28477	-5.85171	8.01378
ADAMTS10		PRL	-2.40899	0.00123493	6.17617	-3.31904	-1.06111
ADAMTS13		C2orf80	-2.3999	0.00184439	6.51394	-3.19375	-1.41358
ADAMTS17		VAT1L	-2.35942	0.000951893	8.65802	-3.39863	-0.831537
ADAMTS18		RBP4	-2.33633	0.000393461	9.02708	-3.65986	-0.0481718
ADAMTS2		TMEM190	-2.13688	0.000202042	6.05792	-3.84896	0.546443
ADAMTS3		FAM19A5	-2.11182	0.000120017	6.07701	-3.99258	1.01289
AGRN		FHOD3	-2.09074	0.000659316	8.956	-3.50881	-0.506643
AMELX		GPC3	-2.03008	1.45255e-05	5.94029	-4.54445	2.91618
AMTN		FOXL2	-2.01004	9.2192e-05	6.85673	-4.06405	1.24963
ANG		KDM5D	-1.99828	0.000138564	6.81774	-3.9533	0.884058
BGN		FOLR1	-1.94692	0.00434251	8.056	-2.91415	-2.15975
CD151		MAGEL2	-1.92145	0.000117279	7.44945	-3.99887	1.03359
CERT1		KCNH8	-1.8799	0.000762335	6.53142	-3.46554	-0.635217
COL12A1		SH3GL3	-1.87763	0.000777315	6.48903	-3.45971	-0.652437
COL13A1		LTF	-1.84814	2.05459e-05	7.17856	-4.45676	2.60256
COL17A1		USP9Y	-1.83522	0.000456433	7.26015	-3.61686	-0.180223
COL18A1		HMP19	-1.82371	0.00290161	8.65489	-3.04802	-1.80958
COL2A1		CHI3L1	-1.8083	2.33948e-05	4.54769	-4.42365	2.48521
COL4A1		CLCNKB	-1.7988	0.0349299	8.39231	-2.13632	-3.92142
COL4A2		EIF1AY	-1.79339	0.00046008	4.9673	-3.61454	-0.187297
COL4A3		RNF182	-1.72995	0.00105479	7.1103	-3.3674	-0.922136
COL4A4		BPIFB4	-1.7288	7.37729e-05	2.99507	-4.12383	1.44993
COL4A5		GPC4	-1.68924	0.00121354	8.12681	-3.32442	-1.04572
COL4A6		CACNG8	-1.68554	0.000647345	8.70377	-3.51425	-0.490404
COL5A1		SLC17A8	-1.67074	0.0102309	5.60536	-2.6142	-2.89554
COL6A1		FAM167A	-1.65576	0.000239395	7.81396	-3.80142	0.394844
COL6A2		BAMBI	-1.65024	8.26198e-05	4.91999	-4.09352	1.34812
COL6A3		AGR2	-1.62479	0.00229964	4.86478	-3.12339	-1.60668
COL7A1		CCDC68	-1.61626	6.41278e-05	5.8962	-4.16113	1.57595
COL8A2		SHANK2	-1.6112	1.36581e-06	5.02181	-5.11818	5.06232
COL9A1		GAD1	-1.60063	0.00674719	6.70368	-2.76275	-2.53971
COL9A2		ZG16B	-1.58929	0.00192153	6.23182	-3.18076	-1.44948
COL9A3		ANO3	-1.56987	0.000247145	6.52815	-3.79245	0.366389
COLQ		IGDCC4	-1.52823	0.000705202	5.96984	-3.4888	-0.566249
CST3		LRRC3B	-1.50448	0.000382619	4.78613	-3.66792	-0.0232998
CTSA		UNC13C	-1.48905	0.00588258	7.24315	-2.81048	-2.42181
CTSB		PLA2G1B	-1.48676	0.00267105	8.35863	-3.075	-1.7374
CTSD		KCND2	-1.47667	0.00646436	5.25306	-2.77772	-2.50293
DAG1		TSHZ2	-1.46792	0.000736427	5.40879	-3.47588	-0.604612
DCC		ZFY	-1.46707	0.00548898	4.82591	-2.83436	-2.36215
DCN		NLGN4Y	-1.45819	0.00202414	5.36089	-3.16422	-1.49504
DDR2		GSG1L	-1.45615	0.0263597	4.94326	-2.25202	-3.69006
ECM1		SLC27A6	-1.45321	0.00370388	4.96649	-2.96747	-2.02186
EFEMP1		UNC5D	-1.43424	0.00195692	5.78149	-3.17497	-1.46547
EFEMP2		ADCYAP1R1	-1.43076	0.00384451	8.20305	-2.95504	-2.05419
FBLN1		CHST8	-1.42087	9.17797e-05	10.884	-4.06526	1.25365
FBLN5		RFX4	-1.4112	0.00293144	3.64065	-3.04467	-1.81849
FBN1		SLC26A9	-1.40721	0.00750837	5.21891	-2.72515	-2.63139
FBN2		MEGF10	-1.39723	0.0386427	7.03636	-2.09374	-4.00375
FGF9		LGR6	-1.39148	0.000716423	4.74241	-3.4841	-0.580229
FN1		HSD11B1	-1.39108	2.53716e-05	4.23218	-4.4029	2.41193
FRAS1		HS6ST2	-1.38929	0.00296119	4.73874	-3.04137	-1.82728
FREM1		COLCA2	-1.387	0.000579403	7.14651	-3.54702	-0.392079
FREM2		CGA	-1.38597	0.0319622	9.29412	-2.17327	-3.84874
GPC3		RNF175	-1.38	0.000269328	5.13162	-3.76817	0.289655
GPC4		VGF	-1.37431	0.00208639	10.9292	-3.15456	-1.52156
GPC6		SLC8A3	-1.36573	0.0127438	5.98229	-2.5334	-3.08188
HMCN1		RAMP1	-1.35715	0.0128041	7.64447	-2.53164	-3.08587
HSPG2		TESC	-1.34949	3.21869e-06	10.5686	-4.91458	4.28279
ITGA2B		CDH8	-1.33985	0.0170655	5.18942	-2.42308	-3.32791
ITGA3		CALB2	-1.33831	1.58002e-05	6.9826	-4.52328	2.84007
ITGA6		CDH12	-1.33636	0.00138538	6.66275	-3.28347	-1.16229
ITGA7		ECEL1	-1.32971	0.00340636	7.50437	-2.99527	-1.94913
ITGA8		DIO2	-1.32487	0.00867903	9.7521	-2.67359	-2.75533
ITGB2		NR5A1	-1.32021	0.00864983	5.95382	-2.6748	-2.75245
ITGB3		AKAP12	-1.3077	0.00111258	8.15703	-3.35109	-0.969173
ITGB4		LAMA2	-1.30569	0.00284757	7.40879	-3.05416	-1.7932
ITGB6		SLC27A2	-1.30205	0.000121636	7.51409	-3.98893	1.00087
LAMA1		DGAT2	-1.30199	0.000400475	7.75979	-3.65476	-0.0638963
LAMA2		LGI1	-1.30087	0.00215518	4.51094	-3.14419	-1.54995
LAMA3		EDIL3	-1.29989	0.0329769	7.60248	-2.16031	-3.87435
LAMA4		EPHB6	-1.29791	0.0122202	8.2531	-2.54897	-3.04636
LAMB1		L3MBTL3	-1.29282	2.65076e-05	7.36438	-4.39166	2.37237
LAMB2		BMP5	-1.28936	0.00222337	4.63162	-3.13422	-1.57719
LAMB3		GRP	-1.28661	0.0135667	6.77898	-2.51004	-3.13477
LAMC2		TDRD10	-1.27237	0.00267271	7.3022	-3.0748	-1.73795
LAMC3		LAMA1	-1.27086	0.00016663	3.96817	-3.90249	0.718846
LOXL1		CAMK2A	-1.26872	0.00249899	4.43355	-3.09659	-1.6793
MMP1		CHGA	-1.25905	4.25023e-05	14.4399	-4.26942	1.94639
MMP14		SLPI	-1.24947	0.00963198	8.41693	-2.63609	-2.84419
MMP2		CCDC69	-1.24371	0.00115599	10.2536	-3.33936	-1.00292
MMP21		TOX3	-1.24054	0.0249552	4.55004	-2.27406	-3.64476
MPZL2		SDC4	-1.23615	0.000521133	7.52884	-3.57816	-0.298001
MUSK		WFDC1	-1.23159	0.00319648	6.14136	-3.01626	-1.89384
NTN1		SPARCL1	-1.22844	8.84836e-06	10.052	-4.66808	3.36508
P3H1		SCN2B	-1.22819	0.00114124	7.07146	-3.3433	-0.991597
P3H2		PNMA3	-1.21073	0.000148076	8.81668	-3.93506	0.824569
PTPRF		PHYHD1	-1.20951	0.00448476	8.2707	-2.90327	-2.18764
PXDN		HDC	-1.20859	0.026641	6.61094	-2.24774	-3.69883
ROBO2		WFDC2	-1.20641	0.000534861	11.2235	-3.57054	-0.321088
ROBO3		CAMKV	-1.20594	0.0035775	7.61461	-2.97902	-1.99172
ROBO4		SYT17	-1.20516	0.010138	7.00547	-2.61751	-2.88778
RPSA		DLK1	-1.19789	0.0393751	7.6745	-2.08576	-4.01901
SERPINF1		FGFR1	-1.18719	0.00265877	7.74189	-3.0765	-1.73338
SMC3		TMEM45A	-1.17807	0.00029631	5.98877	-3.74109	0.204478
SMOC1		ATP1A2	-1.17406	9.29829e-05	9.44518	-4.06175	1.24195
SMOC2		TSPAN1	-1.16966	0.00396197	10.7968	-2.94498	-2.08029
SPARC		SHROOM3	-1.16959	0.00297166	6.91265	-3.04021	-1.83036
TENM3		FAM163A	-1.15601	0.0188688	6.45912	-2.38432	-3.41205
TENM4		BCHE	-1.14973	0.00366389	3.85089	-2.97109	-2.01244
TGFB1		MGP	-1.14682	0.000152513	10.0989	-3.92693	0.798119
TGFB2		CA4	-1.14339	6.24851e-05	5.97378	-4.16801	1.5993
TGFBI		TMSB4Y	-1.14219	0.0055099	3.85778	-2.83305	-2.36543
TIMP3		TMEM196	-1.13075	0.0469095	5.45382	-2.01032	-4.16063
TLL1		RADIL	-1.1294	0.000111136	7.28411	-4.0135	1.08186
TNC		CYP11A1	-1.12482	0.00213519	4.53123	-3.14718	-1.54179
USH2A		CRYGC	-1.12416	0.0399361	4.6849	-2.07973	-4.0305
VCAN		SMOC1	-1.11647	0.0128275	5.98473	-2.53096	-3.08742
ACHE		RAB27B	-1.11153	0.00102253	4.75937	-3.37687	-0.894724
ADAMTS1		C11orf16	-1.11073	0.00904886	5.7155	-2.65861	-2.79095
ADAMTS14		KIAA1644	-1.10069	0.00783708	5.90335	-2.70997	-2.66808
ADAMTS15		GYG2	-1.09566	0.0204773	5.11668	-2.35243	-3.48038
ADAMTS16		VEPH1	-1.09528	0.00390331	5.10535	-2.94997	-2.06736
ADAMTS19		NEUROD4	-1.09369	0.0372758	6.68324	-2.10899	-3.97444
ADAMTS20		GALR1	-1.09056	0.00280499	3.68023	-3.05908	-1.78007
ADAMTS4		TSPAN2	-1.08994	0.00378171	6.43177	-2.96054	-2.03991
ADAMTS5		KDR	-1.08893	3.82123e-05	4.6033	-4.29716	2.04232
ADAMTS6		FEV	-1.08849	0.001366	7.42814	-3.28784	-1.1499
ADAMTS7		ID1	-1.08719	9.74839e-05	8.6146	-4.049	1.1995
ADAMTS8		DHRS2	-1.08499	0.00491772	4.15944	-2.87198	-2.26731
ADAMTS9		THBS2	-1.08314	0.00665135	5.80045	-2.76776	-2.52743
BCAN		SERPINA3	-1.08284	0.0282931	6.36748	-2.22332	-3.74848
CCDC80		BRINP2	-1.08231	0.00832745	6.0126	-2.68838	-2.71999
CD44		PIP5K1B	-1.08026	0.00596603	5.04458	-2.8056	-2.43393
COL14A1		LAMC3	-1.07512	0.0206436	5.99908	-2.34926	-3.48712
COL15A1		FAM43B	-1.07207	0.00907266	7.12241	-2.65767	-2.79319
COL28A1		WNT4	-1.06493	0.00285133	4.79472	-3.05373	-1.79435
COL8A1		FFAR4	-1.06459	0.0278652	5.70872	-2.22952	-3.73592
CSPG4		CDCA7L	-1.06388	0.000999975	6.9237	-3.38366	-0.875042
DDR1		OTOS	-1.06313	0.0301003	6.46809	-2.198	-3.79946
EGFL6		HPCAL1	-1.05963	1.32958e-05	10.4283	-4.56666	2.99624
EGFLAM		NDRG1	-1.05817	0.000158961	7.08226	-3.91551	0.761032
EVA1A		ASPN	-1.05815	0.00426314	6.4376	-2.92037	-2.14378
EVA1B		CRB2	-1.0521	0.0318817	4.62746	-2.17431	-3.84667
EVA1C		RPS6KA2	-1.04958	0.000133278	8.09806	-3.96395	0.918918
FBLN2		PNMA6A	-1.04807	8.30675e-05	10.3566	-4.09207	1.34326
FBN3		VSX1	-1.04729	0.00798762	5.67733	-2.70322	-2.68436
FMOD		CNTN4	-1.04173	0.00280768	6.5676	-3.05876	-1.7809
FREM3		MUC15	-1.03956	0.00233806	3.79018	-3.11806	-1.62116
GPC1		APOBEC3G	-1.03818	9.53939e-05	8.97058	-4.05485	1.21896
GPC2		SCN7A	-1.03316	0.00278115	4.44456	-3.06186	-1.77263
GPC5		MYO5C	-1.02762	0.000451616	6.97973	-3.61994	-0.17079
HAPLN1		ATP2B3	-1.0257	0.00984787	6.25059	-2.62806	-2.86307
HAPLN2		LUM	-1.0222	0.046924	4.91754	-2.01019	-4.16088
HMCN2		COLEC11	-1.02103	0.000704306	4.76445	-3.48918	-0.565122
ISLR		TAGLN3	-1.01921	0.00228156	11.4837	-3.12593	-1.59978
ITGA1		GALNT7	-1.01555	0.0119174	6.73651	-2.55825	-3.02511
ITGA10		EBF4	-1.0131	0.000696145	8.82613	-3.49265	-0.554801
ITGA2		GAL3ST3	-1.0111	0.000974664	7.20235	-3.39146	-0.85241
ITGA4		BAALC	-1.0092	0.00176984	8.56548	-3.20679	-1.3774
ITGA5		KIF26A	-1.00905	0.00371101	7.15927	-2.96683	-2.02353
ITGA9		GJA1	-1.00531	9.83823e-05	7.78556	-4.04652	1.19127
ITGAM		JPH3	-1.00084	0.0288041	8.39603	-2.21602	-3.76323
ITGAV		NEFH	1.00224	0.0247945	6.86725	2.27665	-3.63941
ITGAX		EYA4	1.00231	0.0170557	5.62769	2.4233	-3.32743
ITGB1		TMEM2	1.00772	0.000298227	7.29701	3.73925	0.198726
ITGB5		ELAVL4	1.01176	0.00167676	7.69493	3.22381	-1.33
ITGB7		ZBTB16	1.01549	0.00482326	9.96277	2.87859	-2.25056
ITGB8		MYOT	1.02048	0.00649582	5.39166	2.77602	-2.5071
LAD1		LIPG	1.02057	0.042519	4.07814	2.05289	-4.0813
LAMA5		SLC17A3	1.02294	0.00757846	4.44428	2.72186	-2.63935
LAMB4		EBF1	1.02384	0.00487718	5.56866	2.8748	-2.26016
LAMC1		SULT1C2	1.02441	0.00305627	4.07984	3.03101	-1.8548
LOXL2		MEOX2	1.02915	0.0259364	5.27594	2.25855	-3.67668
LOXL4		KCNJ2	1.03611	0.00427452	7.29956	2.91947	-2.14608
LUM		BEST3	1.04346	0.00853157	3.8996	2.67972	-2.74069
MATN1		MAK	1.04488	0.0162247	7.46094	2.44242	-3.28549
MATN2		SPAG5	1.05189	6.45283e-07	8.85999	5.29272	5.74514
MATN4		JUN	1.05371	0.00145796	8.88013	3.26758	-1.20719
MEGF6		CNKSR3	1.07307	0.0148474	6.75499	2.47611	-3.21086
MEGF9		ZNF804A	1.07425	0.0494221	7.65002	1.98747	-4.20258
MEP1A		RTN4RL1	1.0753	0.00110432	8.55051	3.35337	-0.962604
MEP1B		LRP1B	1.08384	0.0260007	6.71746	2.25756	-3.67872
MMP17		RHOU	1.0861	0.0375707	7.15014	2.10566	-3.98086
MMP26		HS3ST4	1.0871	0.00243996	7.35426	3.10431	-1.65843
MMP7		RGS4	1.0878	0.0356835	6.58699	2.12737	-3.93885
MMRN2		LRRN1	1.08939	0.0185179	6.03203	2.3916	-3.39635
NELL1		CACNA2D4	1.11384	0.0201585	8.84326	2.35857	-3.46729
NELL2		TNR	1.11414	0.000150662	4.55188	3.93029	0.809059
NID1		SCN1B	1.11528	0.00200407	9.18746	3.16739	-1.48632
NID2		SOX3	1.12358	0.000180527	3.47433	3.8803	0.647156
NPNT		PRR15	1.12565	0.0281993	6.15259	2.22468	-3.74575
NTN4		SAMD5	1.14232	0.00176117	4.14057	3.20834	-1.37309
OGN		IL2RA	1.14932	0.0363362	6.93146	2.11975	-3.95363
OPTC		SLC39A8	1.15777	0.0281497	6.11779	2.22539	-3.74429
PAPLN		GRIK2	1.15798	0.0211698	7.83446	2.33938	-3.5081
PHF13		PRKCQ	1.17409	0.00934305	5.45026	2.64709	-2.81823
PODN		TMPRSS6	1.17493	0.00188566	10.404	3.18674	-1.43297
POSTN		ASB5	1.19309	0.0202759	4.96498	2.3563	-3.47213
PTN		SSC5D	1.19321	0.000907755	10.6402	3.41301	-0.789599
PXDNL		ADAMTS8	1.20516	0.00141112	4.61379	3.27775	-1.17848
RECK		LRRC7	1.21103	0.00732099	4.4447	2.73407	-2.60973
ROBO1		TBC1D4	1.21326	2.34465e-05	7.43173	4.42309	2.48322
SDC1		FOXN4	1.22308	0.00803827	5.48838	2.70097	-2.68977
SDC4		OLFM3	1.22979	0.039125	4.51831	2.08847	-4.01383
SEMA3B		KCNH7	1.23017	0.00419413	5.1055	2.92586	-2.12964
SLIT1		PRKG2	1.23264	0.00465428	6.22387	2.8907	-2.21973
SLIT2		PSRC1	1.23368	2.24642e-05	8.2535	4.43402	2.52188
SLIT3		PRRX1	1.23432	0.0190163	5.34016	2.3813	-3.41857
SPARCL1		TDRD9	1.23454	0.00910815	7.22606	2.65626	-2.79652
SPOCK1		HSPB3	1.23907	0.0244391	4.98167	2.28243	-3.62744
SPOCK2		PROM1	1.26248	0.00308684	6.88576	3.02774	-1.86347
SPOCK3		PRR15L	1.2707	0.0095917	8.78891	2.6376	-2.84062
SPON1		CHRNA3	1.27964	0.00852403	6.43502	2.68004	-2.73993
SPON2		CCDC85A	1.29345	0.000695237	6.89016	3.49304	-0.553644
TENM1		TRPC3	1.29374	0.00182772	8.23901	3.19662	-1.40562
TENM2		EDN3	1.30316	0.0425767	5.0259	2.05231	-4.0824
THBS1		MCC	1.32247	2.84213e-06	7.56399	4.94442	4.39585
THBS2		SCGB2A1	1.34617	0.0275227	5.93588	2.23455	-3.72572
THBS4		IGSF21	1.34722	0.0031344	8.9265	3.02272	-1.87677
TIMP1		AR	1.35352	0.00229643	8.81607	3.12384	-1.60546
TIMP2		TBX19	1.35875	0.00219599	7.01456	3.13819	-1.56635
TINAG		ZMAT4	1.36785	0.00113602	6.47401	3.3447	-0.987559
TINAGL1		KCNE4	1.37819	0.0192993	6.17704	2.37556	-3.43092
UNC5A		NEFL	1.37872	0.00695156	7.65528	2.75229	-2.56533
UNC5B		MMEL1	1.38317	0.0279872	7.67017	2.22775	-3.73952
UNC5C		RASD1	1.42591	0.00829239	11.2142	2.68988	-2.71639
UNC5D		LYPD6B	1.47199	0.00362189	6.05688	2.97492	-2.00243
VTN		NEFM	1.4991	0.00159951	8.80451	3.23862	-1.2886
VWA1		C15orf48	1.51179	0.00251034	5.11497	3.09512	-1.68325
		MYL10	1.51681	0.00360601	6.00789	2.97638	-1.99861
		SGCZ	1.52576	6.88589e-05	4.08872	4.14221	1.51192
		CALB1	1.52638	0.00355676	7.07072	2.98095	-1.98667
		NEUROD2	1.53397	0.012406	4.09664	2.54337	-3.05914
		NNAT	1.55036	0.00850892	11.8941	2.68068	-2.73842
		NDST4	1.60048	0.0219644	4.67962	2.32486	-3.53878
		SERTM1	1.64124	0.0202381	7.78125	2.35703	-3.47058
		CTSE	1.64665	0.000374288	5.62952	3.67426	-0.00370283
		OPCML	1.67557	0.00618843	6.40187	2.7929	-2.46542
		CXCL13	1.70076	0.00580964	7.55554	2.81479	-2.41107
		CLMP	1.70365	0.00684444	7.82916	2.75774	-2.552
		NEB	1.71046	0.0014591	7.43788	3.26734	-1.20788
		PCDH8	1.81169	0.00101085	7.16532	3.38037	-0.88459
		FREM1	1.81878	8.44697e-05	4.02679	4.08758	1.32822
		COL11A1	1.82986	0.0131315	5.58388	2.52223	-3.10722
		ANGPTL7	1.89888	0.000388883	7.43474	3.66324	-0.0377538
		PCP4L1	2.0153	0.00431644	6.74043	2.91619	-2.15453
		SLC7A11	2.0342	0.000257794	6.86511	3.78054	0.328723
		GRIK1	2.03687	0.000745016	5.33019	3.47241	-0.614877
		GRIA3	2.12846	5.51833e-05	5.66179	4.20088	1.71116
		ABCA12	2.13921	0.00117346	5.9554	3.33475	-1.01613
		AFP	2.29081	6.1778e-06	4.72476	4.7565	3.69085
		SSTR1	2.39943	0.00159343	5.25988	3.23982	-1.28525
		RASSF6	2.99704	0.000325782	5.77228	3.71406	0.119939
